# Supplementary material for: Peel Diffusion and Antifungal Efficacy of Different Fungicides in Pear Fruit: Structure-Diffusion-Activity Relationships
Source: J Fungi (Basel). 2022 May 23;8(5):547. doi: 10.3390/jof8050547 (PMC9144380; doi:10.3390/jof8050547)
Supplement: Supplementary file 1 [file jof-08-00547-s001.zip]

Archive with 1 entries (1 files):
- jof-1688174-supplementary.pdf
